# Supplementary material for: Taxonomy and conservation of grassland earless dragons: new species and an assessment of the first possible extinction of a reptile on mainland Australia
Source: R Soc Open Sci. 2019 May 22;6(5):190233. doi: 10.1098/rsos.190233 (PMC6549961; doi:10.1098/rsos.190233)
Supplement: Museum Specimens included in study [file rsos190233supp2.xlsx]

## Sheet: Samplelist_14.8.18
Institution	Registration number	Genetic clade	Morpological ID	Species ID	Latitude	Longitude	Sex	ND2 (current study)	CT	External morphology
ANWC	R05786	T. lineata	T. lineata	T. lineata	-35.2833	149.2	F	Y	Y	Y
SAMA	R43345		T. lineata	T. lineata	-35.38	149.17	F			Y
SAMA	R44672		T. lineata	T. lineata	-35.37	149.08	F		Y	Y
SAMA	R43099		T. lineata	T. lineata	-35.38	149.17	M		Y	Y
AM	R15097		T. lineata	T. lineata	-35.2833	149.217	M			Y
ANWC	R02920		T. lineata	T. lineata	-35.2611	149.131	F		Y	Y
ANWC	R05656		T. lineata	T. lineata	-35.3833	149.161	F		Y	Y
ANWC	R05657		T. lineata	T. lineata	-35.3833	149.161	M			Y
ANWC	R05658		T. lineata	T. lineata	-35.3833	149.161	M		Y	Y
ANWC	R05659		T. lineata	T. lineata	-35.2917	149.192	M		Y	Y
ANWC	R05785		T. lineata	T. lineata	-35.2833	149.2	M		Y	Y
ANWC	R05787		T. lineata	T. lineata	-35.2833	149.2	S		Y	Y
ANWC	R05788		T. lineata	T. lineata	-35.2833	149.2	S		Y	Y
ANWC	R05789		T. lineata	T. lineata	-35.375	149.167	M		Y	Y
ANWC	R06872		T. lineata	T. lineata	-35.3667	149.15	J			Y
ANWC	R06895		T. lineata	T. lineata	-35.3719	149.167	M		Y	Y
ANWC	R06903		T. lineata	T. lineata	-35.3736	149.165	S		Y	Y
ANWC	R06904		T. lineata	T. lineata	-35.3736	149.165	S		Y	Y
ANWC	R06905		T. lineata	T. lineata	-35.3736	149.165	F		Y	Y
ANWC	R06906		T. lineata	T. lineata	-35.3736	149.165	S		Y	Y
ANWC	R06907		T. lineata	T. lineata	-35.3736	149.165	F		Y	Y
ANWC	R06908		T. lineata	T. lineata	-35.3736	149.165	F		Y	Y
ANWC	R06909		T. lineata	T. lineata	-35.3736	149.165	S			Y
SAMA	R43346		Species A	Species A	-36.23	149.13	F			Y
SAMA	R43347		Species A	Species A	-36.23	149.13	F		Y	Y
SAMA	R43097		Species A	Species A	-36.23	149.13	M			Y
SAMA	R43098		Species A	Species A	-36.23	149.13	M		Y	Y
AM	R131836		Species A	Species A	-36.2333	149.133	J			Y
AM	R38172		Species A	Species A	-36.2333	149.133	J			Y
ANWC	R06074		Species A	Species A	-36.2639	149.164	J		Y	Y
NMV	D76104		Species A	Species A	-36.4367	148.944	M		removed	Y
NMV	D76105		Species A	Species A	-36.5234	148.944	F		Y	Y
NMV	D76106		Species A	Species A	-36.5928	149.068	F		Y	Y
AM	R186297	Species B	Species B	Species B	Bathurst, NSW		M	Y	Y
AM	R25980		Species B	Species B	Bathurst, NSW		M		Y	Y
AM	R26077		Species B	Species B	Bathurst, NSW		M		Y	Y
SAMA	R30262	Species D	Species F	Species F x Species D	-30.45	136.88		Y
SAMA	R49360	Species D	Species D	Species D	-28.3197	139.221	F	Y	Y	Y
SAMA	R54247	Species D	Species D	Species D	-27.8944	137.74	F	Y	Y	Y
SAMA	R51360	Species D	Species D	Species D	-26.5953	137.831	M	Y	Y	Y
SAMA	R46040	Species C	Species D	Species D x Species C	-28.3	140.47	M	Y		Y
SAMA	R48353	Species C	Species D	Species D x Species C	-30.4631	140.945	M	Y		Y
NMV	D1121		Species D	Species D	-28.38	137.68	F			Y
NMV	D3119		Species D	Species D	-28.37	137.37	F			Y
NMV	D1122		Species D	Species D	-28.38	137.68	M			Y
NMV	D1124		Species D	Species D	-27.9	137.98	M			Y
NMV	D3136		Species D	Species D	-28.37	137.37	M			Y
SAMA	R44707	Species E	Species E	Species E	-27.6128	134.6	F	Y	Y	Y
SAMA	R44712	Species E	Species E	Species E	-27.5858	134.61	F	Y	Y	Y
SAMA	R46178	Species E	Species E	Species E	-27.7408	134.816	F	Y		Y
SAMA	R46226	Species E	Species E	Species E	-27.6519	134.549	F	Y		Y
SAMA	R48493	Species E	Species E	Species E	-27.3469	134.49	F	Y		Y
SAMA	R48494	Species E	Species E	Species E	-27.3469	134.49	F	Y		Y
SAMA	R44647	Species E	Species E	Species E	-27.6128	134.6	M	Y		Y
SAMA	R46179	Species E	Species E	Species E	-27.7808	134.786	M	Y	Y	Y
SAMA	R46228	Species E	Species E	Species E	-27.7939	134.787	F	Y	Y	Y
SAMA	R58134	Species E	Species E	Species E	-28.1742	134.03	M	Y	Y	Y
SAMA	R58135	Species E	Species E	Species E	-28.1742	134.03	M	Y		Y
SAMA	R58187	Species E	Species E	Species E	-28.7503	134.539	M	Y	Y	Y
SAMA	R6228		Species E	Species E	-27.95	134.32	J			Y
SAMA	R5640		Species E	Species E	-27.95	134.32	M			Y
SAMA	R58188		Species E	Species E	-28.7503	134.539	M			Y
SAMA	R67258		Species E	Species E	-28.4906	134.289	M			Y
SAMA	R37888	Species D	Species F	Species F x Species D	-30.38	136.85	M	Y	Y	Y
SAMA	R44704	Species F	Species F	Species F	-30.6	135.7		Y
SAMA	R47558	Species F	Species F	Species F	-30.8228	135.822		Y
SAMA	R39979	Species F	Species F	Species F	-30.22	135.15		Y
SAMA	R34774	Species F	Species F	Species F	-30.4	135.52		Y
SAMA	R26712	Species F	Species F	Species F	-29.175	134.13		Y
SAMA	R39978	Species F	Species F	Species F	-30.22	135.15		Y
SAMA	R62565	Species F	Species F	Species F	-29.8756	133.581		Y
SAMA	R26711	Species F	Species F	Species F	-29.175	134.13	F	Y	Y	Y
SAMA	R45143	Species F	Species F	Species F	-30.5842	134.327	M	Y	Y	Y
SAMA	R29021	Species C	Species F	Species F x Species C	-32.57	136.47	F	Y	Y	Y
NMV	D2668		Species F	Species F	-30.68	134.17	F			Y
NMV	D2675		Species F	Species F	-30.68	134.17	M			Y
NMV	D15852		Species F	Species F	-30.73	135.32	J			Y
NMV	D3020		Species F	Species F			F			Y
NMV	D3038		Species F	Species F			F			Y
NMV	D728		Species F	Species F	-32.52	135.33	F			Y
NMV	D729		Species F	Species F	-32.52	135.33	F			Y
NMV	D730		Species F	Species F	-32.57	135.43	J			Y
SAMA	R67456		Species F	Species F	-32.1606	135.093	F			Y
SAMA	R56546		Species F	Species F	-32.6628	135.619	M			Y
SAMA	R65808		Species F	Species F	-33.1772	137.402	M			Y
SAMA	R65643		Species F	Species F	-30.3636	135.529	F			Y
SAMA	R65637		Species F	Species F	-30.3636	135.529	M			Y
SAMA	R65644		Species F	Species F	-30.3636	135.529	M			Y
NMV	D1563		Species F	Species F			F			Y
NMV	D5423		Species F	Species F	-32.52	135.33	M			Y
NMV	D5424		Species F	Species F	-32.52	135.33	M			Y
SAMA	R45973		T. centralis	T. centralis	-26.1742	129.15	M		Y	Y
SAMA	R45974		T. centralis	T. centralis	-26.1742	129.15	M		Y	Y
SAMA	R62174		T. centralis	T. centralis	-25.9386	128.39	M		Y	Y
NMV	D74672	Species G	Species G	Species G	-19.5991	134.16	F	Y	Y	Y
NMV	D74688	Species G	Species G	Species G	-19.5586	134.103	F	Y	Y	Y
SAMA	R53990	Species G	Species G	Species G	-19.6597	134.176	J	Y		Y
SAMA	R53992	Species G	Species G	Species G	-19.6597	134.176	J	Y		Y
NMV	D74670	Species G	Species G	Species G	-19.5991	134.16	M	Y	Y	Y
NMV	D74671	Species G	Species G	Species G	-19.5991	134.16	F	Y	Y	Y
NMV	D74684	Species G	Species G	Species G	-19.5982	134.159	M	Y		Y
NMV	D74685	Species G	Species G	Species G	-19.5982	134.159	M	Y		Y
NMV	D74693	Species G	Species G	Species G	-20.4716	134.78	M	Y		Y
NMV	D74694	Species G	Species G	Species G	-20.4716	134.78	M	Y	Y	Y
SAMA	R38823	Species G	Species G	Species G	-19.65	134.18	F	Y	Y	Y
NMV	D2911		Species G	Species G	-19.65	134.18	F			Y
SAMA	R53991		Species G	Species G	-19.6597	134.176	J			Y
SAMA	R51237	T. centralis	T. centralis	T. centralis	-26.95	133.585	F	Y		Y
SAMA	R47396	T. centralis	T. centralis	T. centralis	-27.4706	133.318	J	Y		Y
NMV	D74696	T. centralis	T. centralis	T. centralis	-23.531	132.342	M	Y		Y
NMV	D74697	T. centralis	T. centralis	T. centralis	-23.5379	132.293	M	Y		Y
SAMA	R31761	T. centralis	T. centralis	T. centralis	-26.2	131.08	M	Y	Y	Y
SAMA	R50133	T. centralis	T. centralis	T. centralis	-26.0706	132.456	M	Y		Y
SAMA	R46106	T. centralis	T. centralis	T. centralis	-26.1181	129.371	J	Y		Y
SAMA	R46084	T. centralis	T. centralis	T. centralis	-26.1344	129.355	M	Y	Y	Y
NMV	D52084		T. centralis	T. centralis	-23.7	133.87	F			Y
SAMA	R31760		T. centralis	T. centralis	-26.2	131.08	F		Y	Y
SAMA	R51564		T. centralis	T. centralis	-26.2872	131.492	F		Y	Y
NMV	D67753		T. centralis	T. centralis	-24.0425	132.706	J			Y
NMV	D67791		T. centralis	T. centralis	-24.0425	132.706	J			Y
NMV	D18162		T. centralis	T. centralis	-25.8	131.02	M			Y
NMV	D506		T. centralis	T. centralis	-25.93	134.88	M			Y
NMV	D67476		T. centralis	T. centralis	-24.0425	132.706	M			Y
SAMA	R50144		T. centralis	T. centralis	-26.1761	132.456	M			Y
NMV	D5573		T. centralis	T. centralis	-23.7	133.87	S			Y
NMV	D67779		T. centralis	T. centralis	-24.0425	132.706	S			Y
SAMA	R22987	T. houstoni	T. houstoni	T. houstoni	-32.07	125.87	F	Y	Y	Y
SAMA	R61480	T. houstoni	T. houstoni	T. houstoni	-31.9161	132.378	F	Y	Y	Y
SAMA	R26356	T. houstoni	T. houstoni	T. houstoni	-31.53	132.17	M	Y		Y
SAMA	R45991	T. houstoni	T. houstoni	T. houstoni	-30.6	130.4	M	Y	Y	Y
SAMA	R61202	T. houstoni	T. houstoni	T. houstoni	-30.8953	132.167	M	Y	Y	Y
SAMA	R61471	T. houstoni	T. houstoni	T. houstoni	-31.9842	132.374	M	Y		Y
SAMA	R61474	T. houstoni	T. houstoni	T. houstoni	-31.9514	132.377	M	Y	Y	Y
NMV	D404		T. houstoni	T. houstoni	-30.45	131.83	F			Y
NMV	D406		T. houstoni	T. houstoni	-30.45	131.83	F			Y
NMV	D780		T. houstoni	T. houstoni	-32.47	123.87	F			Y
NMV	D781		T. houstoni	T. houstoni	-32.47	123.87	F			Y
NMV	D403		T. houstoni	T. houstoni	-30.45	131.83	M			Y
NMV	D405		T. houstoni	T. houstoni	-30.45	131.83	M			Y
NMV	D779		T. houstoni	T. houstoni	-32.47	123.87	M			Y
SAMA	R56556	Species C	Species F	Species F x Species C	-32.655	135.697		Y
SAMA	R56562	Species C	Species F	Species F x Species C	-32.6792	135.683		Y
SAMA	R56561	Species C	Species F	Species F x Species C	-32.6792	135.683		Y
SAMA	R29001	Species C	Species C	Species C	-32.65	136.32		Y
SAMA	R58565	Species C	Species C	Species C	-33.715	135.012		Y
NMV	D74164	Species C	Species C	Species C	-35.33	142.83	F	Y		Y
NMV	D74168	Species C	Species C	Species C	-35.33	142.83	F	Y		Y
SAMA	R25353	Species C	Species C	Species C	-33.48	135.9	F	Y	Y	Y
SAMA	R58429	Species C	Species C	Species C	-33.7211	135.127	F	Y	Y	Y
SAMA	R52487	Species C	Species C	Species C	-34.9731	135.952	J	Y		Y
SAMA	R31159	Species C	Species C	Species C	-34.48	138.32	M	Y	Y	Y
SAMA	R41188	Species C	Species C	Species C	-33.0583	139.292	M	Y		Y
SAMA	R42648	Species C	Species C	Species C	-34.7	139.62	M	Y		Y
SAMA	R53024	Species C	Species C	Species C	-36.7431	140.274	M	Y		Y
SAMA	R58576	Species C	Species C	Species C	-33.7281	135.364	M	Y	Y	Y
SAMA	R61557	Species C	Species C	Species C	-33.5231	134.887	M	Y	Y	Y
NMV	D53031		Species C	Species C	-35.8567	141.653	F			Y
NMV	D70808		Species C	Species C	-34.0236	141.219	F			Y
NMV	D57507		Species C	Species C	-34.77	142.1	J			Y
NMV	D59670		Species C	Species C	-34.77	142.1	M			Y
NMV	D69969		Species C	Species C	-34.0236	141.219	M			Y
NMV	D8017		Species C	Species C	-34.3	142.22	M			Y
SAMA	R65809		Species C	Species C	-33.1772	137.402	M			Y
NMV	D73876	T. lineata macra	T. lineata macra	T. lineata macra	-17.4408	124.505	M	Y	Y	Y
NMV	D73910	T. lineata macra	T. lineata macra	T. lineata macra	-18.6306	125.773	M	Y	Y	Y
NMV	D73958	T. lineata macra	T. lineata macra	T. lineata macra	-16.195	129.055	F	Y	Y	Y
NMV	D73960	T. lineata macra	T. lineata macra	T. lineata macra	-16.1336	129.076	F	Y	Y	Y
NMV	D72634	T. lineata macra	T. lineata macra	T. lineata macra	-16.5394	131.791	M	Y	Y	Y
NMV	D72640	T. lineata macra	T. lineata macra	T. lineata macra	-16.1261	131.724	M	Y		Y
NMV	D72683	T. lineata macra	T. lineata macra	T. lineata macra	-17.878	130.679	M	Y	Y	Y
NMV	D72689	T. lineata macra	T. lineata macra	T. lineata macra	-17.8062	130.602	M	Y	Y	Y
NMV	D73895	T. lineata macra	T. lineata macra	T. lineata macra	-17.4422	124.461	M	Y		Y
NMV	D73898	T. lineata macra	T. lineata macra	T. lineata macra	-17.4264	124.955	F	Y	Y	Y
NMV	D73903	T. lineata macra	T. lineata macra	T. lineata macra	-17.4131	124.798	M	Y		Y
NMV	D73906	T. lineata macra	T. lineata macra	T. lineata macra	-17.7839	125.388	M	Y		Y
NMV	D73969	T. lineata macra	T. lineata macra	T. lineata macra	-17.3353	129.042	M	Y		Y
NMV	D73983	T. lineata macra	T. lineata macra	T. lineata macra	-16.0239	129.696	M	Y	Y	Y
NMV	D72645		T. lineata macra	T. lineata macra	-16.5394	131.791	F			Y
NMV	D72653		T. lineata macra	T. lineata macra	-16.5394	131.791	F			Y
NMV	D73894		T. lineata macra	T. lineata macra	-17.4422	124.461	F			Y
NMV	D73896		T. lineata macra	T. lineata macra	-17.4422	124.461	F			Y
NMV	D73899		T. lineata macra	T. lineata macra	-17.4264	124.955	F			Y
NMV	D73920		T. lineata macra	T. lineata macra	-18.6306	125.773	F			Y
NMV	D73982		T. lineata macra	T. lineata macra	-16.0239	129.696	F			Y
NMV	D4314		T. lineata macra	T. lineata macra	-11.45	130.78	M			Y
NMV	D72639		T. lineata macra	T. lineata macra	-16.1261	131.724	M			Y
NMV	D73897		T. lineata macra	T. lineata macra	-17.4422	124.461	M			Y
NMV	D73900		T. lineata macra	T. lineata macra	-17.4264	124.955	M			Y
NMV	D73911		T. lineata macra	T. lineata macra	-18.6306	125.773	M			Y
NMV	D73912		T. lineata macra	T. lineata macra	-18.6306	125.773	M			Y
NMV	D73913		T. lineata macra	T. lineata macra	-18.6306	125.773	M			Y
NMV	D73919		T. lineata macra	T. lineata macra	-18.6306	125.773	M			Y
NMV	D73959		T. lineata macra	T. lineata macra	-16.195	129.055	M			Y
NMV	D5518		T. lineata macra	T. lineata macra	-17.47	133.42	S			Y
SAMA	R38234	Species C	Species F	Species C x Species F	-32.95	137.38	F	Y		Y
NMV	D3483 paratype	T. pinguicolla	T. pinguicolla	T. pinguicolla	-37.83	144.92	F	Y	Y	Y
NMV	D1506		T. pinguicolla	T. pinguicolla	-37.82	144.97	F		Y	Y
SAMA	R2468 paratype		T. pinguicolla	T. pinguicolla			F		Y	Y
SAMA	R2468 paratype		T. pinguicolla	T. pinguicolla			M		Y	Y
SAMA	R2468 holotype		T. pinguicolla	T. pinguicolla			M		Y	Y
NMV	D14615		T. pinguicolla	T. pinguicolla	-37.73	144.65	J			Y
NMV	D5391		T. pinguicolla	T. pinguicolla	-37.77	144.92	J		Y	Y
NMV	D15299		T. pinguicolla	T. pinguicolla	-37.95	144.5	M		Y	Y
NMV	D5426		T. pinguicolla	T. pinguicolla	-37.85	144.98	M		Y	Y
NMV	D724		T. pinguicolla	T. pinguicolla	-37.75	144.92	M		Y	Y
NMV	D994		T. pinguicolla	T. pinguicolla	-37.83	144.93	M		Y	Y
NMV	D1339		T. pinguicolla	T. pinguicolla	-37.77	144.9	M		Y	Y
NMV	D7702		T. pinguicolla	T. pinguicolla	-37.77	144.9	J			Y
NMV	D1338		T. pinguicolla	T. pinguicolla	-37.77	144.9	M		Y	Y
NMV	D1848		T. pinguicolla	T. pinguicolla	-37.77	144.9	F		Y	Y
NMV	D1849		T. pinguicolla	T. pinguicolla	-37.77	144.9	M		Y	Y
NMV	D3482		T. pinguicolla	T. pinguicolla	-37.83	144.92	F		Y	Y

## Sheet: Sheet5
7	-27.6128	134.6
7	-27.6128	134.6
7	-27.5858	134.61
7	-27.7408	134.816
7	-27.7808	134.786
7	-27.6519	134.549
7	-27.7939	134.787
7	-27.3469	134.49
7	-27.3469	134.49
7	-28.1742	134.03
7	-28.1742	134.03
7	-28.7503	134.539
8	-29.175	134.13
8	-30.5842	134.327
10	-30.38	136.85
10	-28.3197	139.221
10	-26.5953	137.831
10	-27.8944	137.74
centralis	-23.531	132.342
centralis	-23.5379	132.293
centralis	-26.2	131.08
centralis	-27.4706	133.318
centralis	-26.0706	132.456
centralis	-26.95	133.585
centralis_B	-26.1344	129.355
centralis_B	-26.1181	129.371
houstoni	-32.07	125.87
houstoni	-31.53	132.17
houstoni	-30.6	130.4
houstoni	-30.8953	132.167
houstoni	-31.9842	132.374
houstoni	-31.9514	132.377
houstoni	-31.9161	132.378
lineata	-35.33	142.83
lineata	-35.33	142.83
lineata	-33.48	135.9
lineata	-32.57	136.47
lineata	-34.48	138.32
lineata	-32.95	137.38
lineata	-33.0583	139.292
lineata	-34.7	139.62
lineata	-28.3	140.47
lineata	-30.4631	140.945
lineata	-34.9731	135.952
lineata	-36.7431	140.274
lineata	-33.7211	135.127
lineata	-33.7281	135.364
lineata	-33.5231	134.887
macra/uniformis	-16.5394	131.791
macra/uniformis	-16.1261	131.724
macra/uniformis	-17.878	130.679
macra/uniformis	-17.8062	130.602
macra/uniformis	-17.4408	124.505
macra/uniformis	-17.4422	124.461
macra/uniformis	-17.4264	124.955
macra/uniformis	-17.4131	124.798
macra/uniformis	-17.7839	125.388
macra/uniformis	-18.6306	125.773
macra/uniformis	-16.195	129.055
macra/uniformis	-16.1336	129.076
macra/uniformis	-17.3353	129.042
macra/uniformis	-16.0239	129.696
tennant creek	-19.5991	134.16
tennant creek	-19.5991	134.16
tennant creek	-19.5991	134.16
tennant creek	-19.5982	134.159
tennant creek	-19.5982	134.159
tennant creek	-19.5586	134.103
tennant creek	-20.4716	134.78
tennant creek	-20.4716	134.78
tennant creek	-19.65	134.18
tennant creek	-19.6597	134.176
tennant creek	-19.6597	134.176
lineata new	-30.3636	135.529
lineata new	-30.3636	135.529
lineata new	-30.3636	135.529
lineata new	-33.1772	137.402
lineata new	-33.1772	137.402
lineata new	-32.1606	135.093

## Sheet: Sheet4
REG#	Sex (M/F)
AMR15097	M
AMR131836	J
AMR3872	J
AM26077	M
AMR25980	M
SAMAR38823	F
SAMAR53991	J
SAMAR53990	J
SAMAR53992	J
D728	F
D730	J
SAMAR67456	F
SAMAR65809	M
SAMAR65643	F
SAMAR65808	M
SAMAR65644	M
SAMAR65637	M
D1506	F
D738	M
D724	M
D5426	M
D15299	M
D994	F
D1341	J
D14615	J
D1342	J
D5391	J
SAMAR44672	F
SAMAR43345	F
SAMAR2468	F
SAMAR43099	M
SAMAR2468	M
SAMAR43097	M
SAMAR43098	M
SAMAR43346	F
SAMAR43347	F
SAMAR58135	M
SAMAR46179	M
SAMAR48493	F
SAMAR58187	M
SAMAR58134	M
SAMAR44647	M
SAMAR44712	F
SAMAR44707	F
SAMAR6228	J
SAMAR46178	F
SAMAR46226	F
SAMAR46228	F
SAMAR5640	M
SAMAR48494	F
SAMAR58188	M
SAMAR67258	M
D74688	F
D74684	M
D74694	M
D74671	M
D74670	M
D74693	M
D74672	F
D74685	M
SAMAR45973	M
SAMAR51564	F
SAMAR51237	F
SAMAR62174	M
SAMAR47396	J
SAMAR31760	F
SAMAR46106	J
SAMAR45974	M
SAMAR50144	M
SAMAR50133	M
SAMAR31761	F
SAMAR46084	M
SAMAR61474	M
SAMAR61480	F
SAMAR22987	F
SAMAR45991	M
SAMAR61202	M
SAMAR61471	M
SAMAR26356	M
SAMAR57551	M
SAMAR15603	F
SAMAR2468	M
SAMAR11179	M
SAMAR25353	F
SAMAR48353	M
SAMAR52487	J
SAMAR49360	F
SAMAR51360	M
SAMAR38234	J
SAMAR26711	F
SAMAR37888	M
SAMAR53024	M
SAMAR58576	M
SAMAR31159	M
SAMAR56546	M
SAMAR45143	M
SAMAR41188	M
SAMAR29021	F
SAMAR46040	M
SAMAR61557	M
SAMAR54247	F
SAMAR42648	M
SAMAR58429	F
D406	F
D781	F
D1563	F
D74164	F
D403	M
D4314	M
D5424	M
D3119	F
D53031	F
D15852	J
D57507	J
D5573	S
D52084	F
D1122	M
D74168	F
D2675	M
D67476	M
D3020	F
D5423	M
D59670	M
D405	M
D67791	J
D506	M
D8017	M
D729	F
D3136	M
D1121	F
D67753	J
D3028	M
D3038	F
D69969	M
D780	F
D2668	F
D5518	S
D1124	M
D2754	S
D2911	F
D2757	J
D404	F
D779	M
D7850	M
D67779	S
D18162	M
D70808	F
D2756	S
D73911	M
D73894	F
D73898	F
D73906	M
D74697	M
D73912	M
D73897	M
D73900	M
D73899	F
D73895	M
D73919	M
D73983	M
D74696	M
D73920	F
D73903	M
D73910	M
D73913	M
D73896	F
D73876	M
D73982	F
D73969	M
D72653	F
D73960	F
D72683	M
D72645	F
D72640	M
D73958	F
D72639	M
D72689	M
D72634	M
D73959	M
D3483	F
D1338	M
D1848	F
D1849	M
D3482	F
D1339	M
D7702	J
D76105	F
D76106	F
D76104	M
R05659	M
R06906	S
R05788	S
R06908	F
R05789	M
R06905	F
R06907	F
R05657	M
R05785	M
R05658	M
R06895	M
R05786	F
R06074	J
R05656	F
R02920	F
R05787	S
R06909	S
R06903	S
R06872	J
R06904	S
SAMAR62174	M
SAMAR31761	M
SAMAR45973	M
SAMAR50133	M
SAMAR46084	M
SAMAR46106	F
SAMAR45974	M
SAMAR51564	F
SAMAR51237	F
SAMAR50144	M
SAMAR47396	M
SAMAR31760	F

## Sheet: MV
	Latitude: (Version 1.2 elements (3))	Longitude: (Version 1.2 elements (3))
57860	-26.12	134.85
Z8400	-19.5991	134.16
Z8401	-19.5991	134.16
Z8402	-19.5991	134.16
Z8415	-19.5982	134.159
Z8416	-19.5982	134.159
Z8419	-19.5586	134.103
Z8424	-20.4716	134.78
Z8425	-20.4716	134.78
Z8428	-23.531	132.342
Z8429	-23.5379	132.293
Z9017	-18.6769	140.512
Z9018	-18.1081	140.883
Z9019	-18.1081	140.883
Z9020	-18.1081	140.883
Z9021	-18.5619	142.568
Z9031	-17.0011	145.032
Z11518	-17.935	139.302
Z11519	-17.8736	139.344
Z11520	-17.8736	139.344
Z11521	-17.8875	139.336
Z11522	-17.8875	139.336
Z11526	-20.3691	139.157
Z11527	-18.6769	140.512
Z11528	-18.6769	140.512
Z11556	-35.33	142.83
Z11561	-35.33	142.83
Z18731	-31.3385	141.205
Z18732	-31.3385	141.205
Z18733	-31.3385	141.205
Z18734	-31.3385	141.205
Z18735	-31.3385	141.205
Z18736	-31.3385	141.205
Z18737	-31.3385	141.205
Z18738	-31.3385	141.205
Z18739	-31.3385	141.205
Z18740	-31.3385	141.205
Z18741	-31.3385	141.205
Z18742	-31.3385	141.205
Z18743	-31.3385	141.205
Z18765	-31.4428	141.486
Z18766	-31.4428	141.486
Z18767	-31.6788	141.566
Z18768	-31.6788	141.566
Z18769	-31.6788	141.566
Z18770	-31.6788	141.566
Z18771	-31.6788	141.566
Z18772	-31.6788	141.566
Z18773	-31.6788	141.566
Z18808	-31.8953	141.733
Z18825	-38.4019	144.207
Z18826	-38.4019	144.207
Z18942	-16.5394	131.791
Z18943	-16.5394	131.791
Z18944	-16.5394	131.791
Z18953	-16.1261	131.724
Z18954	-16.1261	131.724
Z18975	-17.878	130.679
Z18976	-17.8062	130.602
Z18977	-17.8062	130.602
Z18978	-17.8062	130.602
Z18979	-17.878	130.679
Z19034
Z19050	-18.6353	135.958
Z19051	-18.6353	135.958
Z19052	-18.6353	135.958
Z19067	-16.7039	135.729
Z19069	-18.6989	136.052
Z19078	-25.975	135.102
Z19079	-25.975	135.102
Z19080	-25.975	135.102
Z19081	-26.6611	135.219
Z19082	-26.6611	135.219
Z19083	-26.6611	135.219
Z19085	-26.6606	135.204
Z19089	-25.975	135.102
Z19090	-25.975	135.102
Z19091	-25.975	135.102
Z19092	-25.975	135.102
Z19093	-25.975	135.102
Z19094	-25.975	135.102
Z19095	-25.975	135.102
Z19096	-25.975	135.102
Z19097	-25.975	135.102
Z19098	-25.975	135.102
Z19099	-25.975	135.102
Z19100	-25.975	135.102
Z19101	-25.975	135.102
Z19170	-17.4408	124.505
Z19194	-17.4422	124.461
Z19195	-17.4422	124.461
Z19196	-17.4422	124.461
Z19197	-17.4422	124.461
Z19198	-17.4264	124.955
Z19199	-17.4264	124.955
Z19213	-17.4131	124.798
Z19216	-17.7839	125.388
Z19220	-18.6306	125.773
Z19221	-18.6306	125.773
Z19222	-18.6306	125.773
Z19223	-18.6306	125.773
Z19224	-18.6306	125.773
Z19225	-18.6306	125.773
Z19258	-16.195	129.055
Z19259	-16.195	129.055
Z19260	-16.1336	129.076
Z19268	-17.3353	129.042
Z19277	-16.0239	129.696
Z19278	-16.0239	129.696
Z40604	-30.1231	137.931
Z40613	-30.0558	138.023
Z40617	-30.1254	137.929
Z40619	-30.0352	138.031
Z46920	-30.0558	138.023
Z46933	-30.1231	137.931
Z46946	-30.1825	137.903
Z47022	-30.1288	137.926
Z47027	-30.1842	137.903
Z47032	-30.0773	137.995
Z53063	-30.0352	138.031
Z53085	-30.1825	137.903
Z53094	-30.1842	137.903
Z53151	-30.1254	137.929
Z53175	-30.1915	137.9
Z53207	-30.1915	137.9
Z53211	-30.1288	137.926
Z53216	-30.0773	137.995
R889	-31.95	115.85
R890	-31.95	115.85
R899
R900
R901
R902
R903
R904	-31.95	115.85
R905	-31.95	115.85
R906	-31.95	115.85
R13775	-28.35	138.65
R13776	-28.35	138.65
R13777	-28.35	138.65
R13778	-28.35	138.65
R13779	-28.35	138.65
R13780	-28.35	138.65
D403	-30.45	131.83
D404	-30.45	131.83
D405	-30.45	131.83
D406	-30.45	131.83
D505	-25.93	134.88
D506	-25.93	134.88
D566	-37.95	146.45
D644
D708
D709
D719
D724	-37.75	144.92
D725
D726
D728	-32.52	135.33
D729	-32.52	135.33
D730	-32.57	135.43
D734	-30.75	121.47
D738
D747
D779	-32.47	123.87
D780	-32.47	123.87
D781	-32.47	123.87
D899	-40.77	145.3
D914	-40.02	148.03
D926
D994	-37.83	144.93
D1119	-28.08	135.9
D1120	-28.08	135.9
D1121	-28.38	137.68
D1122	-28.38	137.68
D1124	-27.9	137.98
D1128	-28.37	137.37
D1129	-28.37	137.37
D1164
D1165
D1166
D1167
D1168
D1169
D1170
D1171
D1172
D1173
D1174
D1175
D1176
D1177
D1240	-37.02	147.08
D1241	-37.02	147.08
D1338	-37.77	144.9
D1339	-37.77	144.9
D1341
D1342
D1343
D1347
D1493
D1506	-37.82	144.97
D1563	-30.42	131.98
D1575
D1600	-28.02	138.67
D1719
D1847	-37.77	144.9
D1848	-37.77	144.9
D1849	-37.77	144.9
D1895	-33.6	150.25
D1985	-33.6	150.25
D1986	-33.6	150.25
D2096
D2227	-37.52	146.85
D2228	-37.52	146.85
D2334
D2335
D2668	-30.68	134.17
D2675	-30.68	134.17
D2694	-25.93	134.88
D2754
D2756
D2757
D2788
D2840
D2882
D2883
D2911	-19.65	134.18
D2953
D2954
D3018
D3020
D3028
D3036
D3038
D3053
D3054
D3116	-29.3	137.38
D3119	-28.37	137.37
D3136	-28.37	137.37
D3393
D3394
D3395
D3396
D3397
D3406	-37.95	146.45
D3482	-37.83	144.92
D3483	-37.83	144.92
D3484	-25.93	134.88
D3485	-25.93	134.88
D3486	-27.55	135.45
D4314	-11.45	130.78
D4612
D5079	-26.47	135.48
D5080	-26.47	135.48
D5391	-37.77	144.92
D5394	-27.7	114.15
D5397
D5398
D5423	-32.52	135.33
D5424	-32.52	135.33
D5426	-37.85	144.98
D5518	-17.47	133.42
D5573	-23.7	133.87
D7701	-26.12	134.85
D7702	-37.77	144.9
D7835	-33.63	150.28
D7849
D7850
D8017	-34.3	142.22
D8368	-36.85	147.52
D9532	-33.85	135.23
D10270	-17.37	144.88
D10359	-24.82	140.57
D11738	-37.5	149.78
D11774	-28.37	137.37
D11775	-28.37	137.37
D11841	-39.83	147.88
D12322	-40.53	148.17
D12323	-40.53	148.17
D12338	-39.83	147.88
D12339	-39.83	147.88
D13662	-41.45	146.18
D13852	-37.45	144.3
D14303	-40.37	148.03
D14304	-40.37	148.03
D14305	-40.37	148.03
D14615	-37.73	144.65
D14896	-30.75	121.47
D14897	-31.5	121.57
D15299	-37.95	144.5
D15852	-30.73	135.32
D16429	-30.6	137.6
D16430	-30.6	137.6
D16508	-26.93	133.5
D16510	-30.45	137.17
D18142	-40.0814	148.021
D18162	-25.8	131.02
D33828	-25.9	139.35
D37831	-40.1019	148.238
D37832	-40.02	148.03
D37833	-37.18	146.52
D37834	-33.68	150.28
D37835	-37.15	146.57
D37836	-41.48	146.05
D37837	-37.42	145.58
D37838	-40.02	148.03
D37839	-36.9	148.08
D37840	-41.9	146.72
D37841	-36.9	148.08
D37842	-37.57	145.37
D37843	-36.92	148.08
D37844	-36.87	148.12
D37845	-37.53	145.4
D37846	-37.52	147.03
D39914	-37.62	147.27
D39949	-42.57	146.6
D39972	-42.13	148.3
D41583	-29.4	142.03
D41584	-30.1167	141.633
D41588	-27.75	140.73
D41615	-30.92	141.45
D41921	-36.88	147.6
D41923	-36.88	147.6
D41963	-37.47	146.87
D42025	-37.07	146.9
D42061	-36.28	147.98
D42073	-36.68	147.92
D42121	-36.67	147.95
D42126	-36.65	147.9
D42195	-36.73	147.92
D42196	-36.73	147.92
D42197	-36.73	147.92
D44844	-25.88	139
D44889	-36.98	147.13
D44890	-36.98	147.13
D47567	-36.63	148.13
D47587	-36.57	147.12
D47735	-36.95	148.13
D47995	-37.55	145.32
D47996	-37.57	145.3
D48846	-31.28	142.65
D48847	-31.28	142.65
D48848	-31.07	141.72
D48849	-31.07	141.72
D49517	-36.95	147.92
D49537	-37.03	147.82
D49726	-37.43	147.55
D49759	-37.05	147.02
D49766	-37.37	147.13
D49794	-37.08	147.08
D49795	-37.17	147.02
D50558	-38.38	144.18
D50559	-37.5	144.33
D50560	-37.5	144.33
D50561	-38.43	144.03
D50562	-38.43	144.03
D50988	-32.9	144.3
D51081	-37.48	146.67
D52083	-30.85	143.08
D52084	-23.7	133.87
D52085	-31.97	141.45
D52086	-30.85	143.08
D52117	-29.43	142.17
D52118	-30.85	143.08
D52174	-36.7	146.78
D52345	-36.92	148.67
D52422	-37.18	146.53
D52833	-37.57	146.07
D53031	-35.8567	141.653
D53573	-38.42	144.15
D55210	-22.93	136.13
D56309	-33.58	150.25
D56310	-33.58	150.25
D56311	-36.9	147.07
D56312	-30.85	143.08
D56313	-34.25	139.08
D57252	-36.87	147.53
D57253	-37.15	148.08
D57254	-37.15	148.08
D57343	-37.53	146.55
D57344	-37.02	146.37
D57350	-37.53	146.55
D57367	-36.6093	147.356
D57507	-34.77	142.1
D58315	-31.83	141.52
D58492	-30.82	138.4
D59670	-34.77	142.1
D59860	-37.1025	147.738
D61573	-37.3857	146.024
D61589	-37.4412	146.207
D61743	-34.2119	143.005
D66597	-27.48	143.62
D66598	-27.82	143.67
D66599	-27.87	143.68
D67476	-24.0425	132.706
D67753	-24.0425	132.706
D67779	-24.0425	132.706
D67791	-24.0425	132.706
D68767	-40.73	147.93
D69644	-31.8	141.536
D69969	-34.0236	141.219
D70808	-34.0236	141.219
D70978	-37.57	145.88
D71355	-31.3385	141.205
D71356	-31.3385	141.205
D71357	-31.3385	141.205
D71358	-31.3385	141.205
D71359	-31.3385	141.205
D71360	-31.3385	141.205
D71361	-31.3385	141.205
D71362	-31.3385	141.205
D71363	-31.3385	141.205
D71364	-31.3385	141.205
D71365	-31.3385	141.205
D71366	-31.3385	141.205
D71367	-31.3385	141.205
D71386	-31.4428	141.486
D71387	-31.4428	141.486
D71388	-31.6788	141.566
D71389	-31.6788	141.566
D71390	-31.6788	141.566
D71391	-31.6788	141.566
D71392	-31.6788	141.566
D71393	-31.6788	141.566
D71394	-31.6788	141.566
D71433	-31.8953	141.733
D71937
D72634	-16.5394	131.791
D72639	-16.1261	131.724
D72640	-16.1261	131.724
D72645	-16.5394	131.791
D72653	-16.5394	131.791
D72683	-17.878	130.679
D72689	-17.8062	130.602
D72694	-18.6353	135.958
D72715	-16.7039	135.729
D72717	-18.6989	136.052
D72736	-26.6611	135.219
D72739	-18.6353	135.958
D72740	-18.6353	135.958
D72741	-26.6611	135.219
D72744	-26.6606	135.204
D72752	-25.975	135.102
D72753	-26.6611	135.219
D72754	-25.975	135.102
D72755	-25.975	135.102
D72756	-25.975	135.102
D72757	-25.975	135.102
D72758	-25.975	135.102
D72759	-25.975	135.102
D72760	-25.975	135.102
D72761	-25.975	135.102
D72762	-25.975	135.102
D72763	-25.975	135.102
D72764	-25.975	135.102
D72765	-25.975	135.102
D72766	-25.975	135.102
D72768	-25.975	135.102
D72770	-25.975	135.102
D73229	-18.1842	144.535
D73230	-18.1828	144.516
D73876	-17.4408	124.505
D73894	-17.4422	124.461
D73895	-17.4422	124.461
D73896	-17.4422	124.461
D73897	-17.4422	124.461
D73898	-17.4264	124.955
D73899	-17.4264	124.955
D73900	-17.4264	124.955
D73903	-17.4131	124.798
D73906	-17.7839	125.388
D73910	-18.6306	125.773
D73911	-18.6306	125.773
D73912	-18.6306	125.773
D73913	-18.6306	125.773
D73919	-18.6306	125.773
D73920	-18.6306	125.773
D73958	-16.195	129.055
D73959	-16.195	129.055
D73960	-16.1336	129.076
D73969	-17.3353	129.042
D73982	-16.0239	129.696
D73983	-16.0239	129.696
D74046	-17.935	139.302
D74048	-17.8736	139.344
D74049	-17.8736	139.344
D74050	-17.8875	139.336
D74051	-17.8875	139.336
D74058	-20.3691	139.157
D74070	-18.6769	140.512
D74071	-18.6769	140.512
D74072	-18.6769	140.512
D74073	-18.1081	140.883
D74074	-18.1081	140.883
D74075	-18.1081	140.883
D74081	-18.5619	142.568
D74082	-18.5619	142.568
D74091	-17.0011	145.032
D74092	-17.0011	145.032
D74164	-35.33	142.83
D74168	-35.33	142.83
D74670	-19.5991	134.16
D74671	-19.5991	134.16
D74672	-19.5991	134.16
D74684	-19.5982	134.159
D74685	-19.5982	134.159
D74688	-19.5586	134.103
D74693	-20.4716	134.78
D74694	-20.4716	134.78
D74696	-23.531	132.342
D74697	-23.5379	132.293
D75982
D75983
D75984
D75985
D69644	-31.8	141.536

## Sheet: SAM
Registration Number	Latitude (Decimal)	Longitude (Decimal)
R71037	-30.542494	138.4242
R70268	-29.8869	133.5894
R70184	-30.83703890536	137.4694545421
R70176	-30.551298844	137.443103998
R70174	-30.7788069219	137.3735084325
R70163	-30.7239905	137.21502761
R70144	-30.6203	137.1875
R69286	-30.19148	137.89957
R69285	-30.03522	138.03125
R69267	-30.07732	137.99496
R69266	-30.18249	137.90301
R69263	-30.12308	137.9306
R69262	-30.12539	137.92877
R69261	-30.12877	137.9256
R69260	-30.05576	138.02319
R69259	-30.18419	137.90268
R69222	-30.2402100	138.0965300
R69186	-30.2363900	138.0347000
R69147	-30.6964	134.2058
R69141	-30.6939	134.1861
R69085	-30.6881	134.1778
R69049	-29.49555884331	133.31578574856
R69042	-29.45603405815	133.10933335904
R68398
R68135	-31.1633	137.54792
R68134	-27.41053	138.37864
R68045	-24.00	117.95
R68044	-24.00	117.95
R68021	-30.7047	134.5500
R68020	-30.6911	134.5222
R67715	-30.92031	132.21042
R67714	-30.92031	132.21042
R67710	-32.22175	138.14811
R67707	-28.9390211	138.9146711
R67697	-28.8003	138.8856
R67546
R67456	-32.1606	135.0928
R67454	-32.1431	135.0986
R67391	-31.3653	130.7092
R67258	-28.4906	134.2889
R67158	-30.67721	129.4808
R67153	-30.57527	129.3788
R67037	-30.91989	132.09708
R67032	-30.96553	132.08645
R67026	-31.44298	130.27891
R67021	-31.49269	130.31555
R67009	-31.61039	132.05951
R66998	-31.53053	132.16768
R66996	-31.53013	132.15698
R66985	-31.26995	130.64982
R66973	-31.41981	130.82818
R66567	-30.2869	138.1008
R66561	-30.2714	137.9850
R66554	-29.9772	138.0219
R66553	-29.9772	138.0219
R66549	-30.0942	137.7489
R66541	-30.1867	137.7247
R66436	-32.0339	138.6136
R66074	-30.0111	138.0506
R66073	-30.0111	138.0483
R65809	-33.1772	137.4022
R65808	-33.1772	137.4022
R65670	-30.3250	135.4078
R65668	-30.3936	135.5136
R65644	-30.3636	135.5292
R65643	-30.3636	135.5292
R65637	-30.3636	135.5292
R65636	-30.3636	135.5292
R65579	-30.1539	137.9367
R65578	-30.1539	137.9367
R65556	-30.3044	138.1392
R65531	-31.9789	140.1758
R65529	-32.0831	139.9931
R65521	-32.0406	140.0358
R65424	-26.7631	142.5408
R65401	-24.0967	143.0575
R65400	-24.0967	143.0575
R65399	-24.0939	143.3083
R65398	-24.0939	143.3083
R65356	-22.4053	139.9064
R65355	-22.3989	139.9147
R65345	-22.3900	139.9114
R64963	-32.6589	138.6681
R64957	-32.5958	138.7172
R64603	-30.7997	139.1042
R64581	-30.8122	138.9547
R64500	-30.8111	138.9900
R64478	-27.8794	140.6444
R64477	-27.8794	140.6444
R64426	-29.9881	139.0819
R64425	-29.9881	139.0819
R64424	-30.0214	138.9744
R64044	-29.7611	140.2500
R63969	-32.6997	136.5636
R63957	-32.8017	136.4186
R63899	-27.2828	140.6800
R63560
R63404	-31.6389	132.2861
R63393	-31.5931	132.2892
R63392	-31.5931	132.2892
R63361	-31.6103	132.1672
R63360	-31.6103	132.1672
R63192	-29.4767	137.0844
R63157	-31.3889	131.1742
R63133	-31.3406	131.6997
R63129	-31.3142	131.6753
R63128	-31.3142	131.6753
R63123	-31.3361	131.6572
R63101	-31.4119	131.1972
R63100	-31.4119	131.1972
R63056	-31.3331	131.1503
R62721	-31.2422	137.4717
R62717	-31.2411	137.5050
R62714	-31.2400	137.5053
R62689	-32.7733	137.5878
R62682	-32.1317	137.5825
R62670	-27.5181	136.05
R62621	-29.7125	135.5944
R62583	-31.7431	140.6811
R62574	-27.5092	135.3406
R62573	-27.5614	135.3111
R62565	-29.8755556	133.5805556
R62548	-31.9003	140.4603
R62417	-29.3386	135.1072
R62415	-29.3042	135.1314
R62174	-25.9386	128.3897
R61961	-31.8922	140.4594
R61702	-34.0336	141.1658
R61670	-30.1811	139.6292
R61669	-30.1811	139.6292
R61662	-30.2219	139.6247
R61659	-30.2075	139.6222
R61577	-29.0167	137.0842
R61557	-33.5231	134.8872
R61480	-31.9161	132.3781
R61474	-31.9514	132.3767
R61471	-31.9842	132.3742
R61203	-30.8953	132.1669
R61202	-30.8953	132.1669
R61087	-29.4053	132.8556
R60982	-32.0233	140.1636
R60981	-31.9733	140.3889
R60947	-32.0464	140.1139
R60934	-29.8875	133.5911
R60901	-28.1664	135.0483
R60895	-27.7347	135.3372
R60894	-27.7347	135.3372
R60853	-28.1644	135.3792
R60798	-31.2647	136.5908
R60750	-26.9353	133.4939
R60713	-34.57	139.60
R60615	-32.0081	140.2008
R60614	-32.0081	140.2008
R60569	-26.7483	134.7683
R60156	-35.9500	135.2511
R59722	-34.41750000	137.4433333
R59721	-34.41750000	137.4433333
R59177	-35.0944444	139.3041667
R59176	-35.0944444	139.3041667
R59094	-35.2961	139.0419
R59027	-35.1764	139.3714
R58828	-31.2828	138.8439
R58739	-33.2056	134.5572
R58576	-33.7281	135.3636
R58565	-33.7150	135.0122
R58429	-33.7211	135.1269
R58263	-33.4356	139.1447
R58195	-28.7497	134.5597
R58194	-28.7528	134.5144
R58188	-28.7503	134.5392
R58187	-28.7503	134.5392
R58169	-28.7094	134.5728
R58135	-28.1742	134.0303
R58134	-28.1742	134.0303
R58116	-28.4781	134.3336
R58115	-28.4781	134.3336
R58097	-28.4592	134.0967
R58096	-28.4592	134.0967
R58048	-29.8761	133.6181
R57999	-33.55	139.00
R57994	-30.1817	139.6033
R57755	-34.8425	135.8789
R57568	-30.7222	137.4264
R57553	-27.2858	141.8964
R57551	-27.4375	141.8103
R57543
R57373	-35.0536	139.1061
R57105	-31.9269	140.2542
R56755	-27.3519	141.8961
R56754	-27.3519	141.8961
R56748	-27.5042	142.0033
R56744	-27.5125000	142.0125000
R56730	-34.35	138.23
R56562	-32.6792	135.6831
R56561	-32.6792	135.6831
R56556	-32.6550	135.6972
R56546	-32.6628	135.6194
R56532	-33.2911	138.8350
R56378	-31.2061	137.0458
R55733	-20.6914	141.7442
R55730	-20.6553	141.7975
R55729	-20.6550	141.8033
R55728	-20.6547	141.8111
R55727	-20.6547	141.8172
R55516	-28.4225	138.8183
R55326
R54593	-34.25	139.60
R54592	-34.25	139.60
R54591	-34.25	139.60
R54456	-21.0250	141.7806
R54453	-20.8192	141.7414
R54248	-27.8944	137.7397
R54247	-27.8944	137.7397
R54216	-28.9931	138.0650
R54088	-27.9267	137.9561
R54036	-19.2889	136.0572
R53992	-19.6597	134.1764
R53991	-19.6597	134.1764
R53990	-19.6597	134.1764
R53749	-30.2019	139.5956
R53748	-30.2019	139.5956
R53414	-27.7575	139.0061
R53412	-26.6536	139.7436
R53409	-26.5417	139.6444
R53408	-26.7142	139.6661
R53406	-26.9008	139.5267
R53159	-31.7731	138.8039
R53156	-31.7731	138.8039
R53153	-31.7731	138.8039
R53103	-31.9103	138.2917
R53053	-30.4664	138.2775
R53052	-30.4664	138.2775
R53045	-30.4367	138.3653
R53024	-36.7431	140.2736
R52686	-30.7844	138.6769
R52675	-30.7861	138.6631
R52522	-31.4050	136.9408
R52487	-34.9731	135.9522
R52480	-32.30	139.43
R52450	-31.0906	136.7156
R52341	-31.1050	138.9033
R52340	-31.1050	138.9033
R52339	-31.1050	138.9033
R52299	-30.7344	139.0761
R52298	-30.7344	139.0761
R52245	-30.9264	139.1594
R52226	-31.0986	138.5292
R52197	-30.9167	138.7250
R52196	-30.9167	138.7250
R52157	-31.28	138.78
R51946	-30.2592	138.8267
R51945	-30.2592	138.8267
R51839	-29.9258	139.4925
R51838	-29.9258	139.4925
R51806	-30.6897	138.8158
R51785	-30.2250	139.1919
R51776	-30.2250	139.1919
R51775	-30.2250	139.1919
R51765	-30.1708	139.2578
R51679	-31.5728	137.1822
R51573	-26.25	131.48
R51564	-26.2872	131.4917
R51562	-26.2872	131.4917
R51512	-26.9883	133.2828
R51362	-26.5953	137.8308
R51361	-26.5953	137.8308
R51360	-26.5953	137.8308
R51334	-27.0542	137.6047
R51317	-27.0567	137.5656
R51313	-27.0381	137.5297
R51238	-26.9500	133.5847
R51237	-26.9500	133.5847
R51225	-26.6325	132.8622
R51217	-26.5544	132.8672
R51044	-27.2622	135.5022
R51039	-27.2922	140.2906
R51012	-27.7467	140.7361
R50905	-26.7867	138.3025
R50409	-30.5764	138.6522
R50407	-30.5764	138.6522
R50375	-30.5067	138.3689
R50359	-30.5175	138.3256
R50357	-30.5744	138.4183
R50351	-30.6597	138.5339
R50339	-30.7719	138.5039
R50336	-30.7719	138.5039
R50309	-30.7686	138.2094
R50287	-30.7844	138.1547
R50273	-30.7783	138.2803
R50162	-26.2108	132.4428
R50144	-26.1761	132.4561
R50133	-26.0706	132.4561
R50088	-30.45	138.22
R49769	-27.7747	138.4336
R49735	-27.9836	135.9333
R49734	-27.9836	135.9333
R49733	-27.9836	135.9333
R49732	-27.9836	135.9333
R49731	-27.9836	135.9333
R49730	-27.9836	135.9333
R49729	-27.2622	135.5022
R49648	-27.5864	138.5778
R49360	-28.3197	139.2206
R49319	-28.5236	134.9253
R49312
R49190	-30.1958	139.5703
R49188	-30.1958	139.5703
R49186	-30.1958	139.5703
R49123	-27.4981	140.9292
R49098	-27.2794	140.8308
R49097	-27.2794	140.8308
R49071	-27.6597	140.7847
R49070	-27.5819	140.8733
R49060	-27.5436	140.8917
R49054	-27.6250	140.8289
R49037	-31.2872	137.0411
R49023	-31.2844	137.0725
R49020	-31.2789	137.0897
R49001	-31.2325	136.9108
R48979	-31.7736	137.6300
R48977	-31.7736	137.6300
R48968	-30.7731	137.3581
R48967	-30.7731	137.3581
R48966	-30.7731	137.3581
R48965	-30.7903	137.4006
R48950	-30.7406	137.2828
R48946	-30.7406	137.2828
R48853	-31.2789	136.6914
R48561	-27.7822	136.6444
R48559	-27.7822	136.6444
R48558	-27.7822	136.6444
R48529	-27.7097	136.6964
R48506	-28.2125	135.3747
R48505	-28.2125	135.3747
R48500	-27.3708	134.5161
R48497	-27.2747	134.5169
R48494	-27.3469	134.4897
R48493	-27.3469	134.4897
R48492	-27.3461	134.4878
R48459	-27.9231	135.1175
R48458	-27.9231	135.1175
R48434	-27.7714	135.7647
R48424	-27.7286	135.8325
R48423	-27.7286	135.8325
R48394	-28.2106	134.6414
R48393	-28.2106	134.6414
R48385	-28.2106	134.6414
R48380	-28.2158	134.5831
R48356	-30.4325	140.9739
R48353	-30.4631	140.9447
R48320	-32.2731	140.9233
R48306	-31.4322	140.4511
R48305	-31.4322	140.4511
R48300	-31.3394	140.2661
R48286	-31.4106	140.1764
R48281	-31.4106	140.1764
R48265	-30.3003	139.5767
R48222	-30.1853	139.6931
R48220	-30.3564	139.6069
R48219	-30.3564	139.6069
R48215	-31.9422	139.2211
R47653	-35.37	139.15
R47626	-27.2300	135.4644
R47588	-31.5794	136.2714
R47581	-30.38	137.30
R47580	-30.37	136.92
R47579	-30.37	136.92
R47578	-30.37	136.92
R47577	-29.63	137.32
R47576	-29.63	137.32
R47558	-30.8228	135.8217
R47533	-29.3792	137.0814
R47397	-27.4706	133.3183
R47396	-27.4706	133.3183
R47383	-29.6569	137.3039
R47350	-29.6661	137.3761
R47311	-28.0928	136.0350
R47309	-28.0928	136.0350
R47308	-28.0928	136.0350
R47306	-28.0928	136.0350
R47300	-28.0500	136.0492
R47298	-28.0614	136.0472
R47295	-28.0614	136.0472
R47280	-28.4308	136.4306
R47274	-28.4533	136.3906
R47272	-28.5011	136.4931
R47251	-28.4836	136.4817
R47242	-28.8178	136.7361
R47239	-28.9253	136.7875
R47222	-28.8072	136.7519
R47217	-28.8864	136.7769
R47198	-28.4444	136.1258
R47194	-28.4636	136.0975
R47066	-26.1597	134.4319
R47065	-26.1597	134.4319
R47064	-26.1597	134.4319
R47062	-35.30	139.17
R47000	-26.1567	134.4947
R46999	-26.1567	134.4947
R46966	-26.1597	134.4319
R46923	-26.4250	134.8542
R46910	-26.5339	135.0003
R46900	-26.6972	135.6425
R46885	-26.6969	135.5528
R46859	-26.4756	134.3314
R46858	-26.5236	134.4419
R46819	-26.2383	135.6886
R46818	-26.2383	135.6886
R46816	-26.2383	135.6886
R46815	-26.2383	135.6886
R46790	-27.3186	135.7386
R46775	-27.4494	135.9236
R46773	-27.4494	135.9236
R46750	-35.20	138.48
R46572	-29.5958	135.6931
R46550	-28.6178	135.9661
R46539	-28.4908	136.0217
R46538	-28.4908	136.0217
R46533	-28.6211	135.9525
R46511	-29.3811	135.6875
R46507	-29.3008	135.6608
R46482	-29.4917	135.6989
R46481	-29.4917	135.6989
R46446	-29.1831	136.5969
R46445	-29.3308	136.6344
R46436	-29.1972	135.1819
R46435	-29.2528	135.1833
R46433	-29.2156	135.1817
R46403	-29.6483	137.7436
R46392	-29.6411	137.8894
R46379	-29.6442	137.9369
R46376	-29.6578	137.6864
R46372	-29.6578	137.6864
R46371	-29.6578	137.6864
R46360	-29.4539	136.2086
R46349	-29.5758	136.1311
R46326	-29.8014	136.8864
R46325	-29.8014	136.8864
R46323	-29.8014	136.8864
R46302	-29.8447	136.8717
R46301	-29.8447	136.8717
R46297	-29.8447	136.8717
R46259	-27.8869	134.8603
R46228	-27.7939	134.7869
R46226	-27.6519	134.5486
R46214	-29.5686	135.7092
R46212	-29.6494	135.7656
R46179	-27.7808	134.7864
R46178	-27.7408	134.8161
R46177	-27.7808	134.7864
R46176	-27.7061	134.8183
R46106	-26.1181	129.3714
R46084	-26.1344	129.3547
R46073	-28.68	137.37
R46043	-28.30	140.47
R46042	-28.30	140.47
R46041	-28.30	140.47
R46040	-28.30	140.47
R46036	-28.30	140.47
R46032	-28.32	140.48
R46031	-28.32	140.48
R45992	-30.60	130.40
R45991	-30.60	130.40
R45989	-28.97	135.70
R45974	-26.1742	129.1500
R45973	-26.1742	129.1500
R45838	-29.93	137.65
R45825	-29.9392	137.5731
R45809	-29.8769	137.5939
R45808	-29.8769	137.5939
R45803	-29.9022	137.6450
R45781	-26.0314	140.1522
R45770	-26.0531	140.0772
R45748	-26.0414	140.1283
R45737	-26.7828	139.8350
R45736	-26.7833	139.8550
R45734	-26.7833	139.8550
R45733	-26.7842	139.8739
R45722	-26.7992	139.9881
R45702	-27.7508	139.0344
R45699	-27.7186	138.7953
R45674	-27.4033	138.7008
R45673	-27.4033	138.7008
R45659	-26.9269	139.4028
R45652	-26.9622	139.3892
R45631	-28.1256	138.7156
R45302	-31.65	137.43
R45301	-31.12	137.22
R45265	-30.80	144.28
R45157	-36.0406	139.8558
R45156	-36.0406	139.8558
R45143	-30.5842	134.3269
R45096	-29.7947	139.7367
R45082	-29.8006	139.6297
R45063	-29.4631	138.8444
R45062	-29.4631	138.8444
R45056	-29.4203	138.8161
R45055	-29.4203	138.8161
R45043	-26.1000	140.8397
R45042	-26.3181	140.3361
R45037	-26.3181	140.3361
R45031	-26.3181	140.3361
R45027	-26.3853	140.3450
R45014	-26.2400	140.9447
R45009	-26.1261	140.9572
R45008	-26.1261	140.9572
R45006	-26.0836	140.9558
R44996	-26.1022	140.8397
R44995	-26.1022	140.8397
R44986	-26.7394	140.6383
R44983	-26.7394	140.6383
R44977	-26.5431	140.7289
R44976	-26.5431	140.7289
R44960	-29.5708	139.4156
R44958	-29.5708	139.4156
R44954	-29.5314	139.4211
R44949	-29.5100	139.4603
R44944	-29.4042	139.4422
R44940	-29.6142	138.6836
R44928	-29.6672	138.6781
R44894	-28.9619	138.6347
R44893	-28.9619	138.6347
R44886	-26.1358	132.05
R44809	-26.3853	140.3450
R44806	-26.3181	140.3361
R44789	-30.97	135.73
R44761	-29.9381	138.2769
R44755	-30.1375	138.3167
R44723	-27.5911	134.6247
R44722	-27.5911	134.6247
R44712	-27.5858	134.6100
R44707	-27.6128	134.5997
R44704	-30.60	135.70
R44692	-25.68	140.73
R44689	-25.6881	140.6153
R44685	-26.2917	131.7864
R44672	-35.37	149.08
R44648	-27.5858	134.6100
R44647	-27.6128	134.5997
R44448	-29.7789	139.6956
R44439	-35.32	139.18
R44279	-32.68	137.10
R44224	-29.50	137.22
R43952	-26.53	139.45
R43948	-27.1597	138.7072
R43947	-27.0714	138.6719
R43905	-26.7958	139.5356
R43902	-26.8503	139.5631
R43899	-26.8503	139.5631
R43898	-26.8503	139.5631
R43893	-26.7408	139.5189
R43892	-26.7706	139.5211
R43868	-26.7317	139.0589
R43867	-26.7317	139.0589
R43370	-27.97	135.80
R43347	-36.23	149.13
R43346	-36.23	149.13
R43345	-35.38	149.17
R43099	-35.38	149.17
R43098	-36.23	149.13
R43097	-36.23	149.13
R42965	-25.73	139.85
R42964	-25.73	139.85
R42960	-25.78	141.13
R42959	-25.68	140.73
R42958	-25.68	140.73
R42938	-26.88	143.28
R42935	-26.68	143.27
R42934	-26.68	143.27
R42933	-26.85	143.25
R42902	-25.37	141.65
R42901	-24.98	142.90
R42900	-25.37	141.62
R42899	-24.45	143.27
R42859	-24.23	143.18
R42854	-24.22	143.13
R42825	-23.67	140.90
R42810	-23.67	140.93
R42809	-23.67	140.93
R42808	-23.67	140.93
R42807	-23.68	141.08
R42806	-23.68	141.08
R42799	-23.67	140.97
R42798	-23.67	140.97
R42797	-23.67	140.97
R42796	-23.67	140.97
R42795	-23.67	140.97
R42787	-23.75	141.13
R42786	-23.00	141.82
R42757	-22.78	142.87
R42756	-22.78	142.87
R42746	-21.97	144.45
R42737	-22.67	144.70
R42736	-22.67	144.70
R42735	-22.67	144.70
R42734	-22.67	144.70
R42732	-22.58	144.53
R42731	-22.58	144.53
R42718	-20.72	143.13
R42717	-20.72	143.13
R42705	-20.77	143.20
R42648	-34.70	139.62
R42421	-28.67	134.95
R42379	-30.55	139.25
R42374	-30.62	139.45
R42368	-30.57	139.43
R42367	-30.57	139.43
R42341	-30.55	139.25
R42324	-30.57	139.43
R42185	-34.98	138.57
R42110	-28.4250	136.0167
R42109	-28.4250	136.0167
R41827	-29.8756	134.9897
R41505	-33.0389	139.8722
R41504	-33.0389	139.8722
R41486	-32.77	140.3028
R41485	-32.77	140.3028
R41447	-32.5972	140.1194
R41304	-32.5722	140.5750
R41302	-32.5472	140.6417
R41301	-32.5472	140.6417
R41297	-32.6444	140.8083
R41283	-33.7028	140.9889
R41281	-33.7028	140.9889
R41195	-33.0861	139.2722
R41188	-33.0583	139.2917
R41164	-33.18	139.6194
R40803	-31.50	137.22
R40802	-31.50	137.22
R40725	-33.2972	139.3500
R40666	-29.85	139.67
R40665	-29.85	139.67
R40600	-27.2622	135.5022
R40539	-26.70	135.08
R40218	-29.53	139.42
R39979	-30.22	135.15
R39978	-30.22	135.15
R39272	-30.87	136.60
R38823	-19.65	134.18
R38746	-25.95	133.20
R38239	-30.15	137.25
R38234	-32.95	137.38
R38175	-26.42	135.45
R38092	-26.43	135.43
R38091	-26.43	135.43
R38030	-33.4222	134.9056
R37892	-30.38	136.85
R37891	-30.38	136.85
R37890	-30.38	136.85
R37889	-30.38	136.85
R37888	-30.38	136.85
R37103	-32.12	137.57
R37095	-30.95	135.67
R37094	-31.67	138.37
R37093	-31.30	138.40
R37091	-29.18	136.60
R37090	-29.18	136.60
R36990
R36727	-28.37	136.15
R36726	-28.37	136.15
R36385	-29.23	136.65
R36384	-29.23	136.65
R36340	-31.67	135.32
R36311	-30.45	137.17
R36310	-30.52	137.35
R36231	-33.58	138.33
R35950	-26.4833	135.4917
R35380	-29.02	138.47
R35379	-30.73	137.20
R35378	-30.73	137.20
R35377	-30.73	137.20
R35376	-30.73	137.20
R35375	-30.73	137.20
R35374	-30.73	137.20
R34774	-30.40	135.52
R33952	-30.9447	139.1750
R33949	-30.9464	139.1636
R33371	-34.60	138.60
R32892	-34.90	135.87
R32891	-34.90	135.87
R32890	-34.90	135.87
R32470	-27.73	140.77
R32469	-27.73	140.77
R32468	-27.73	140.77
R32455	-27.15	140.22
R31761	-26.20	131.08
R31760	-26.20	131.08
R31415	-27.1344	140.1433
R31414	-26.8056	140.0042
R31412	-27.0914	140.1558
R31206	-29.25	137.88
R31205	-28.97	137.98
R31168	-27.73	140.73
R31167	-27.73	140.73
R31159	-34.48	138.32
R31006	-29.18	137.78
R31005	-29.18	137.78
R31004	-29.18	137.78
R31003	-29.18	137.78
R30262	-30.45	136.88
R29071	-32.40	136.42
R29021	-32.57	136.47
R29001	-32.65	136.32
R28999	-28.45	135.58
R28998	-28.45	135.58
R28924	-32.4689	136.8867
R28912	-32.32	136.08
R28910	-32.15	135.87
R28909	-32.20	135.77
R28908	-32.20	135.77
R28907	-32.20	135.77
R28905	-32.15	135.72
R28902	-32.15	135.72
R28901	-32.15	135.72
R28900	-32.15	135.72
R28634	-29.23	137.90
R28633	-28.95	137.77
R28627	-28.98	137.70
R28584	-32.33	136.55
R28582	-32.38	136.57
R28521	-32.32	136.08
R28518	-32.08	136.32
R28513	-32.30	136.27
R28334	-28.77	136.07
R28333	-28.77	136.07
R28288	-27.02	132.72
R27481	-34.83	135.92
R27007	-32.12	137.45
R26834	-29.1583	134.33
R26823	-29.1583	134.33
R26822	-29.1583	134.33
R26806	-29.1583	134.33
R26805	-29.1583	134.33
R26804	-29.1583	134.33
R26803	-29.1583	134.33
R26712	-29.1750	134.13
R26711	-29.1750	134.13
R26591	-29.1667	134.2583
R26547	-26.95	133.57
R26546	-26.95	133.57
R26545	-26.95	133.57
R26544	-26.95	133.57
R26543	-26.95	133.57
R26450	-28.80	134.58
R26400	-31.43	130.90
R26356	-31.53	132.17
R26327	-31.42	130.8306
R26157	-33.70	139.55
R25853	-26.28	134.72
R25820	-32.33	139.50
R25700	-31.42	130.8294
R25699	-31.42	130.8294
R25664	-31.2728	130.6469
R25649	-31.53	132.20
R25643	-31.53	132.20
R25639	-31.53	132.18
R25621	-31.4997	129.1475
R25439	-32.3958	136.0708
R25432	-32.62	136.03
R25356	-33.48	135.90
R25355	-33.48	135.90
R25354	-33.48	135.90
R25353	-33.48	135.90
R25342	-33.4444	136.0417
R24831	-31.37	138.75
R24830	-30.20	136.17
R24794	-32.93	139.28
R24182	-32.12	137.58
R23934
R23933	-32.82	138.08
R23028	-31.92	127.33
R22987	-32.07	125.87
R22986	-32.03	125.95
R22854	-20.65	117.15
R22546	-33.10	138.13
R22233	-25.17	135.50
R22190	-29.58	137.43
R21379	-31.25	136.80
R21378	-31.25	136.80
R21227	-30.43	136.90
R20978	-30.92	136.88
R20971	-30.38	136.85
R20946	-30.80	136.87
R20905	-30.92	136.88
R20901	-30.33	136.83
R20875	-30.80	136.87
R20874	-30.80	136.87
R20873	-30.80	136.87
R20872	-30.80	136.87
R20871	-30.80	136.87
R20577	-33.03	137.58
R20576	-28.98	134.67
R20575	-28.98	134.67
R20574	-31.65	137.15
R20573	-31.25	136.80
R20572	-31.25	136.80
R20571	-31.25	136.80
R20570	-31.25	136.80
R20569	-31.25	136.80
R20568	-31.25	136.80
R20567	-31.25	136.80
R20566	-31.25	136.80
R20565	-31.25	136.80
R20564	-31.25	136.80
R20563	-30.85	135.27
R20562	-30.92	135.32
R20561	-32.10	137.43
R20002	-30.45	136.88
R20001	-30.45	136.88
R20000	-30.45	136.88
R19999	-30.45	136.88
R19998	-30.45	136.88
R19957	-26.62	144.27
R19883	-26.83	139.28
R19882	-26.83	139.28
R19881	-26.83	139.28
R19880	-26.83	139.28
R19654	-26.88	139.00
R19440	-30.45	136.88
R19182	-34.38	139.48
R19024	-30.17	137.75
R18972	-35.30	139.03
R18613	-34.73	135.87
R18205	-31.47	131.20
R18163	-30.18	138.70
R18162	-30.18	138.70
R18035.C	-31.75	140.67
R18035.A	-31.75	140.67
R18035.B	-31.75	140.67
R17990	-33.02	136.80
R17924	-34.33	139.50
R17918	-33.97	139.58
R17870	-32.12	137.57
R17863	-32.12	137.57
R17843	-32.12	137.57
R17832	-35.35	139.05
R17802	-30.18	139.60
R17793	-29.65	138.07
R17792	-29.65	138.07
R17791	-31.93	137.82
R17736.A	-30.47	131.80
R17736.B	-30.47	131.80
R17702.B	-28.93	134.32
R17702.A	-28.93	134.32
R17696	-31.25	136.80
R17650	-29.67	140.60
R17648	-29.47	135.40
R17505	-31.62	128.48
R17501	-31.97	126.50
R17491	-26.20	131.10
R17312	-26.68	135.80
R17307	-28.77	136.88
R17297.A	-28.90	136.15
R17297.B	-28.90	136.15
R17129	-33.57	140.93
R17060	-29.27	136.67
R17050	-29.40	136.78
R17023	-31.35	138.57
R16943	-32.80	134.22
R16766	-32.12	137.57
R16753	-30.72	134.73
R16749.B	-29.90	134.25
R16749.A	-29.90	134.25
R16737	-30.23	133.95
R16736	-30.23	133.95
R16729	-30.22	133.93
R16723	-31.18	136.08
R16719.B	-31.40	136.95
R16719.A	-31.40	136.95
R16635	-30.23	133.98
R16599.A	-31.33	138.60
R16599.B	-31.33	138.60
R16595	-31.33	138.58
R16109	-27.75	140.75
R16068	-30.20	138.57
R16066.A	-35.10	139.28
R16066.B	-35.10	139.28
R16054	-31.35	138.57
R16010.A	-35.32	139.18
R16010.B	-35.32	139.18
R15946	-30.07	138.28
R15736	-32.00	138.17
R15604	-27.82	140.15
R15603	-27.60	141.10
R15558.B	-30.62	130.60
R15558.A	-30.62	130.60
R15489.C	-30.30	139.10
R15489.B	-30.30	139.10
R15489.A	-30.30	139.10
R15440	-31.53	139.03
R15360	-32.67	136.68
R15330	-26.28	132.05
R15323.A	-28.02	138.67
R15323.B	-28.02	138.67
R15323.C	-28.02	138.67
R15320	-28.3000	138.6583
R15311	-28.63	138.70
R15185	-29.13	137.75
R15157	-33.77	139.75
R15122	-32.55	136.67
R15113	-31.35	136.93
R15107.A	-30.90	137.02
R15107.B	-30.90	137.02
R15107.C	-30.90	137.02
R15074	-32.82	138.08
R15002	-30.57	131.98
R14949	-31.20	136.67
R14943	-30.70	137.12
R14919	-30.97	139.28
R14906	-31.95	139.08
R14891	-33.23	134.67
R14876	-30.88	140.57
R14867	-27.93	134.73
R14847	-27.12	139.87
R14843	-26.83	138.42
R14842	-27.02	138.90
R14798.A	-31.03	137.05
R14798.B	-31.03	137.05
R14797.A	-31.20	136.58
R14797.B	-31.20	136.58
R14793.A	-30.45	138.43
R14793.B	-30.45	138.43
R14790	-30.45	138.43
R14686	-32.68	137.10
R14660	-33.92	137.92
R14620	-30.90	137.12
R14619	-30.90	137.12
R14550	-29.68	137.13
R14549	-29.07	135.43
R14547	-28.87	135.47
R14543	-29.07	135.32
R14496	-31.42	136.98
R14486.B	-29.03	135.53
R14486.A	-29.03	135.53
R14471	-34.27	136.27
R14461	-30.55	138.42
R14434	-29.07	137.90
R14425	-28.33	136.35
R14424	-29.28	138.38
R14423	-28.48	135.85
R14422.B	-29.67	137.58
R14422.A	-29.67	137.58
R14421.B	-29.25	138.37
R14421.C	-29.25	138.37
R14421.A	-29.25	138.37
R14420	-28.22	135.83
R14419.B	-29.35	136.77
R14419.A	-29.35	136.77
R14418	-29.42	138.45
R14415	-29.82	136.22
R14398	-31.13	138.57
R14392	-30.25	133.98
R14380	-28.97	134.48
R14372	-32.68	137.12
R14368	-31.20	136.53
R14367	-33.03	137.58
R14338	-34.27	136.27
R14312	-30.73	131.45
R14311	-30.57	131.48
R14209	-33.47	135.33
R14181	-30.23	133.95
R14085	-33.02	136.80
R14010	-30.23	133.95
R14009	-32.95	137.38
R13967.A	-30.55	138.42
R13967.B	-30.55	138.42
R13907	-27.63	114.92
R13906.B	-29.75	137.52
R13906.C	-29.75	137.52
R13906.D	-29.75	137.52
R13906.A	-29.75	137.52
R13906.E	-29.75	137.52
R13905	-29.75	137.52
R13904	-29.68	138.02
R13903	-26.95	135.83
R13902.B	-29.62	138.07
R13902.A	-29.62	138.07
R13717	-30.23	133.95
R13624	-30.17	131.58
R13353	-32.52	138.32
R13352.A	-33.03	137.58
R13352.B	-33.03	137.58
R13325	-29.42	138.30
R13322	-29.55	138.05
R13309	-34.35	139.62
R13289	-27.32	138.75
R13225	-26.28	132.35
R13215	-26.18	131.15
R13212.A	-26.17	129.13
R13212.B	-26.17	129.13
R13086.B	-29.60	137.38
R13086.A	-29.60	137.38
R13052.A	-29.92	135.68
R13052.B	-29.92	135.68
R13048	-31.43	130.90
R12933	-34.98	135.97
R12621	-29.45	136.87
R12496	-27.53	135.43
R12420	-31.97	139.10
R12419	-30.63	139.35
R12418	-31.77	139.25
R12370	-30.48	138.42
R12369	-30.18	138.72
R12368	-30.48	138.42
R11926	-30.45	121.33
R11925	-32.40	137.07
R11924
R11923
R11763	-30.07	138.28
R11762	-30.07	138.28
R11761	-30.07	138.28
R11734	-27.17	132.62
R11733	-27.17	132.62
R11328	-32.58	139.57
R11327	-32.58	139.57
R11258	-25.63	139.35
R11254	-26.77	139.13
R11253	-26.77	139.13
R11252	-26.77	139.13
R11251	-26.77	139.13
R11250	-26.77	139.13
R11249	-26.77	139.13
R11248	-26.77	139.13
R11200	-26.77	139.13
R11199	-26.77	139.13
R11198	-26.77	139.13
R11197	-26.77	139.13
R11196	-26.77	139.13
R11195	-26.77	139.13
R11194	-26.77	139.13
R11179	-24.82	139.60
R11166	-26.27	132.27
R10951	-30.57	138.62
R10947	-29.83	139.67
R10810	-30.78	132.12
R10801	-30.83	131.83
R10712	-23.45	144.25
R10373	-30.95	127.03
R10350	-23.37	139.65
R9931.G	-31.20	136.82
R9931.F	-31.20	136.82
R9931.A	-31.20	136.82
R9931.C	-31.20	136.82
R9931.E	-31.20	136.82
R9931.D	-31.20	136.82
R9931.B	-31.20	136.82
R9928.A	-29.73	141.88
R9928.D	-29.73	141.88
R9928.C	-29.73	141.88
R9928.B	-29.73	141.88
R9923	-28.85	137.33
R9522	-35.02	137.62
R9519	-27.05	134.08
R9335.B	-32.00	138.17
R9335.A	-32.00	138.17
R9335.C	-32.00	138.17
R9335.D	-32.00	138.17
R8992	-30.45	137.37
R8989	-31.22	139.77
R8987.B	-30.12	137.20
R8987.A	-30.12	137.20
R8956	-27.55	134.37
R8954.B	-29.90	139.73
R8954.A	-29.90	139.73
R8935	-29.23	139.50
R8874
R8823	-27.02	132.72
R8821	-27.02	132.72
R8820	-27.02	132.72
R8794	-30.45	137.17
R8793	-30.45	137.17
R8792	-30.45	137.17
R8791	-30.45	137.17
R8790	-30.48	137.22
R8759	-20.97	137.92
R8758	-20.97	137.92
R8740	-34.90	137.02
R8448.C	-25.03	128.30
R8448.A	-25.03	128.30
R8448.B	-25.03	128.30
R8400.A	-20.97	137.92
R8400.D	-20.97	137.92
R8400.C	-20.97	137.92
R8400.B	-20.97	137.92
R8335	-30.45	137.17
R8072	-20.97	137.92
R8071	-20.97	137.92
R8070	-20.97	137.92
R7918	-20.97	137.92
R7917	-20.97	137.92
R7916	-20.97	137.92
R7880	-29.02	134.75
R7726	-20.97	137.92
R6228	-27.95	134.32
R6216	-21.25	127.78
R6209
R6201	-27.22	140.68
R6129	-32.27	126.30
R6115	-26.15	131.15
R6114	-26.15	131.15
R6103	-23.30	131.37
R5958	-32.87	139.93
R5957	-32.87	139.93
R5739.A	-32.63	139.65
R5739.C	-32.63	139.65
R5739.B	-32.63	139.65
R5640	-27.95	134.32
R5638	-26.05	139.85
R5445.A	-29.75	137.52
R5445.B	-29.75	137.52
R5439	-33.93	137.63
R5345	-31.43	130.90
R5307	-26.22	129.27
R5305.A	-26.22	129.27
R5305.G	-26.22	129.27
R5305.L	-26.22	129.27
R5305.E	-26.22	129.27
R5305.J	-26.22	129.27
R5305.I	-26.22	129.27
R5305.D	-26.22	129.27
R5305.H	-26.22	129.27
R5305.C	-26.22	129.27
R5305.F	-26.22	129.27
R5305.K	-26.22	129.27
R5305.B	-26.22	129.27
R5033
R4729.A	-29.27	135.50
R4729.B	-29.27	135.50
R4700.A	-30.17	134.90
R4700.B	-30.17	134.90
R4074	-30.40	137.90
R4068	-30.40	137.90
R4010	-26.83	140.82
R3777	-29.23	137.90
R3774	-27.65	140.72
R3773	-27.73	140.25
R3772.B	-29.50	138.05
R3772.A	-29.50	138.05
R3759.A	-29.65	138.07
R3759.B	-29.65	138.07
R3756	-30.92	139.18
R3625	-33.87	135.43
R3619	-28.77	138.42
R3586	-20.65	134.22
R3544
R3541	-27.80	140.72
R3491	-30.42	139.87
R3413	-29.40	136.78
R3344	-32.28	140.33
R3325	-29.13	138.03
R3268	-36.97	140.75
R3185	-31.65	138.35
R3107.F	-26.30	132.13
R3107.C	-26.30	132.13
R3107.B	-26.30	132.13
R3107.E	-26.30	132.13
R3107.A	-26.30	132.13
R3107.D	-26.30	132.13
R3070	-32.40	137.07
R3053	-32.45	137.28
R3003	-27.55	135.45
R2997.A	-30.82	138.40
R2997.C	-30.82	138.40
R2997.B	-30.82	138.40
R2826	-28.63	122.40
R2805	-34.73	135.87
R2797	-31.33	137.65
R2787.A	-31.73	137.52
R2787.B	-31.73	137.52
R2663	-33.68	138.90
R2654.A	-31.65	138.35
R2654.B	-31.65	138.35
R2643.A	-31.65	138.35
R2643.D	-31.65	138.35
R2643.F	-31.65	138.35
R2643.C	-31.65	138.35
R2643.E	-31.65	138.35
R2643.B	-31.65	138.35
R2605.C	-31.65	138.35
R2605.A	-31.65	138.35
R2605.B	-31.65	138.35
R2597	-29.68	138.02
R2580	-31.77	138.65
R2539.B	-34.72	135.87
R2539.A	-34.72	135.87
R2538	-34.88	138.75
R2529	-29.75	137.52
R2527	-29.75	137.52
R2526.B	-29.75	137.52
R2526.A	-29.75	137.52
R2522	-29.75	137.52
R2500	-31.88	141.23
R2494
R2468.B
R2468.C
R2468.A
R2452.A	-30.48	138.42
R2452.F	-30.48	138.42
R2452.K	-30.48	138.42
R2452.D	-30.48	138.42
R2452.H	-30.48	138.42
R2452.J	-30.48	138.42
R2452.E	-30.48	138.42
R2452.G	-30.48	138.42
R2452.I	-30.48	138.42
R2452.N	-30.48	138.42
R2452.L	-30.48	138.42
R2452.B	-30.48	138.42
R2452.C	-30.48	138.42
R2452.M	-30.48	138.42
R2451	-19.65	134.18
R2450
R2449.A	-29.62	138.07
R2449.G	-29.62	138.07
R2449.C	-29.62	138.07
R2449.I	-29.62	138.07
R2449.F	-29.62	138.07
R2449.D	-29.62	138.07
R2449.B	-29.62	138.07
R2449.H	-29.62	138.07
R2449.E	-29.62	138.07
R2448
R2447
R2446
R2445
R2444.A	-26.95	135.83
R2444.C	-26.95	135.83
R2444.D	-26.95	135.83
R2444	-26.95	135.83
R2444.B	-26.95	135.83
R2443
R2442
R2441
R2440
R2439.B	-27.63	114.92
R2439.A	-27.63	114.92
R2438.A	-34.97	138.72
R2438.B	-34.97	138.72
R2437	-27.63	114.92
R2436
R2435	-34.93	138.60
R2434	-24.00	117.95
R2433
R2432	-29.62	138.07
R2431
R2430
R2429.D	-29.67	140.02
R2429.C	-29.67	140.02
R2429.A	-29.67	140.02
R2429.B	-29.67	140.02
R2428
R2427
R2426
R2425	-31.97	141.45
R2424.A	-30.07	138.28
R2424.C	-30.07	138.28
R2424.B	-30.07	138.28
R2423
R2422
R2421
R2420	-27.73	140.77
R2419	-32.12	133.62
R2418
R2417	-32.92	136.22
R2416	-30.20	139.45
R2415.B
R2415.A
R2395	-35.02	138.60
R2331	-27.55	135.45
R2133	-35.15	138.48
R1857	-34.37	136.13
R1783
R1742	-21.78	125.65
R1694	-22.15	132.52
R1664	-30.45	121.33
R1617.B	-22.42	135.12
R1617.A	-22.42	135.12
R1593	-26.00	139.35
R1559.B	-23.95	132.77
R1559.C	-23.95	132.77
R1559.D	-23.95	132.77
R1559.A	-23.95	132.77
R1535.B	-23.95	132.77
R1535.A	-23.95	132.77
R1517.A	-34.17	139.23
R1517.B	-34.17	139.23
R1285.A
R1285.B
R1068
R1017.A	-30.72	129.52
R1017.C	-30.72	129.52
R1017.B	-30.72	129.52
R1010	-30.72	134.57
R988.D	-30.92	135.32
R988.A	-30.92	135.32
R988.C	-30.92	135.32
R988.B	-30.92	135.32
R875.B	-30.57	133.53
R875.A	-30.57	133.53
R787	-34.90	138.65
R748
R747.B	-27.92	140.67
R747.A	-27.92	140.67
R746	-29.70	139.67
R745.A	-29.28	138.38
R745.B	-29.28	138.38
R744.E	-27.75	140.73
R744.B	-27.75	140.73
R744.D	-27.75	140.73
R744.C	-27.75	140.73
R744.A	-27.75	140.73
R743.A	-28.57	138.53
R743.B	-28.57	138.53
R705	-12.45	130.83
R591	-27.37	135.18
R590	-27.00	133.25
R589.B
R589.C
R589.A
R553	-34.85	139.63
R449	-34.90	137.02
R319.B	-23.70	132.50
R319.C	-23.70	132.50
R319.A	-23.70	132.50
R318.B	-23.70	132.50
R318.A	-23.70	132.50
R212.B	-29.62	138.07
R212.A	-29.62	138.07
